# Supplementary material for: Hypothermia-Induced Ubiquitination of Voltage-Dependent Anion Channel 3 Protects BV2 Microglia Cells From Cytotoxicity Following Oxygen-Glucose Deprivation/Recovery
Source: Front Mol Neurosci. 2020 Jun 5;13:100. doi: 10.3389/fnmol.2020.00100 (PMC7289978; doi:10.3389/fnmol.2020.00100)
Supplement: Supplementary file 1 [file Table_1.XLSX]

## Sheet: CCK-8
	BASELINE
	Sham	OGD	OGD/R2h-NT	OGD/R4h-NT	OGD/R8h-NT	OGD/R2h-HT	OGD/R4h-HT	OGD/R8h-HT
1	103.63	111.68	109.17	99.81	104.58	94.3	120.06	89.05
2	105.74	95.67	103.54	102.7	102.22	108.11	100.22	100.97
3	97.93	98.05	98.45	102.17	97.1	100.04	98.06	107.26
4	104.01	110	94.59	116.51	98.11	101.74	107.86	119.5
5	100.1	102.73	117.29	107	101.02	91.96	93.59	111.97
M	102.282	103.626	104.608	105.638	100.606	99.23	103.958	105.75
SD	3.18048	7.08321	8.95917	6.60833	3.04512	6.38295	10.3773	11.5301
	OGD or OGD/R
	Sham	OGD	OGD/R2h-NT	OGD/R4h-NT	OGD/R8h-NT	OGD/R2h-HT	OGD/R4h-HT	OGD/R8h-HT
1	102.85	81.89	62.14	68.62	75.91	70.02	81.75	86.38
2	99.93	73.79	57.85	67.16	71.38	73.01	72.49	85.62
3	96.32	79.4	60.09	69.95	71.16	69.82	79.57	84.74
4	103.26	83.82	58.87	67.65	73.38	69.79	77.84	91.4
5	99.96	79.54	62.12	62.11	73.81	73.27	80.63	84.04
M	100.464	79.688	60.214	67.098	73.128	71.182	78.456	86.436
SD	2.79386	3.76874	1.92045	2.98492	1.94915	1.79195	3.63285	2.91237

## Sheet: iNOS
	inos/dapi
	Sham	OGD	Control Negative	OGD/R2h-NT	OGD/R8h-NT	OGD/R2h-HT	OGD/R8h-HT
n＝1	0.34	1.12	0.29	3.13	2.38	2.33	0.94
	0.48	0.8	0.2	3.13	2.23	2.06	0.88
	0.22	1.14	0.33	3.37	2.81	1.97	1.18
	0.26	0.92	0.34	3.1	2.01	2.08	1.58						M	SD
	0.23	1.05	0.27	3.18	1.97	1.96	1.18					Sham	0.29	0.06
n＝2	0.22	1.14	0.36	3.39	2.74	2.02	1.01					OGD	1.09	0.1
	0.28	1.06	0.3	3.12	1.98	2	1.01					Control Negative	0.28	0.05
	0.33	1.05	0.28	3.55	2.04	2.4	0.88					OGD/R2h-NT	3.15	0.25
	0.23	0.98	0.29	3.29	2.16	1.93	1.2					OGD/R8h-NT	2.12	0.27
	0.33	1.22	0.23	2.99	1.86	2.08	0.86					OGD/R2h-HT	2.08	0.25
n＝3	0.28	1.17	0.35	3.25	1.84	2.03	1.25					OGD/R8h-HT	1.05	0.16
	0.3	1.15	0.33	3.28	1.98	2.06	1.18
	0.23	1.17	0.15	2.92	2.29	1.86	0.99
	0.24	0.99	0.35	3.14	2.14	1.95	0.98
	0.24	1.06	0.32	2.59	1.99	2.04	1.1
n＝4	0.35	1.09	0.27	3.05	1.92	2.22	1.04
	0.28	1.12	0.25	3.05	1.96	1.94	1.12
	0.23	1.26	0.18	2.79	2.25	2.74	1.14
	0.28	1.09	0.29	3.39	1.83	2.31	1.01
	0.33	1.02	0.33	2.85	1.86	2.18	0.86
n＝5	0.28	1.27	0.3	3.77	2.64	2.37	1.05
	0.42	1.15	0.3	3.28	1.98	1.88	1.08
	0.39	1.17	0.27	2.87	2.29	1.42	0.99
	0.25	1.06	0.25	3.12	1.98	2	0.95
	0.28	1.15	0.15	3.15	2.04	2.4	0.9
M	0.292	1.096	0.2792	3.15	2.1268	2.0892	1.0544
SD	0.0665207	0.104083	0.0595763	0.248965	0.273263	0.249849	0.158327

## Sheet: Arg1
	arg1/dapi
	Sham	OGD	Control Negative	OGD/R2h-NT	OGD/R8h-NT	OGD/R2h-HT	OGD/R8h-HT
n＝1	0.22	0.28	0.3	1.08	1.98	2.45	3.24
	0.28	0.35	0.3	0.91	2.2	2.14	3
	0.33	0.28	0.35	0.83	1.69	2.11	2.88
	0.23	0.28	0.35	0.83	1.88	2.2	3.13
	0.33	0.24	0.38	1.52	2.12	2.18	3.15
n＝2	0.28	0.3	0.31	1.08	2.3	1.68	3.02					M	SD
	0.3	0.28	0.25	1.13	2.13	1.73	3.3				Sham	0.28	0.06
	0.23	0.28	0.35	1.34	2.02	2.09	3.02				OGD	0.31	0.05
	0.24	0.28	0.25	0.98	2.25	1.98	2.88				Control Negative	0.29	0.05
	0.24	0.33	0.28	1.45	2.06	2.13	3.03				OGD/R2h-NT	1.09	0.23
n＝3	0.35	0.41	0.25	0.84	2.43	2.14	3.06				OGD/R8h-NT	2.05	0.18
	0.2	0.35	0.23	0.66	1.95	2.31	3.17				OGD/R2h-HT	2.1	0.25
	0.23	0.39	0.29	1.07	1.94	2.18	2.92				OGD/R8h-HT	3.12	0.23
	0.24	0.38	0.24	1.27	2.02	2.32	2.98
	0.35	0.29	0.35	1.04	1.81	2.02	2.96
n＝4	0.28	0.24	0.22	1.21	2.23	2.23	3.23
	0.23	0.35	0.23	0.94	2.04	2.8	3.12
	0.28	0.25	0.24	1.35	1.98	2	3.06
	0.33	0.23	0.35	0.75	2.16	1.9	3.07
	0.28	0.28	0.28	1.23	1.82	1.7	3.16
n＝5	0.42	0.35	0.33	1.45	2.06	2.59	3.03
	0.39	0.33	0.28	1.25	2.43	2.14	3.83
	0.25	0.28	0.22	0.98	1.95	2.03	3.77
	0.22	0.39	0.3	1.07	1.79	2.18	2.92
	0.28	0.33	0.25	1.07	2.02	2.32	2.99
M	0.2804	0.31	0.2872	1.0932	2.0504	2.142	3.1168
SD	0.0572626	0.0511534	0.0486929	0.228103	0.188314	0.254165	0.233447

## Sheet: ELISA
	IL-1B (pg/ml)
	Sham	OGD	OGD/R2h-NT	OGD/R4h-NT	OGD/R8h-NT	OGD/R2h-HT	OGD/R4h-HT	OGD/R8h-HT
1	5.68	35.49	59.9	46.95	40.81	51.81	27.5	36.53
2	7.1	26.99	50.72	54.96	37.8	50.34	37.54	29.85
3	5.33	31.4	58.88	42.94	42.38	47.44	34.59	31.8
4	4.79	23.82	58.99	48.12	49.09	44.07	29.91	30.04
5	7.22	32.64	67.77	54.96	43.22	57.6	36.21	27.27
M	6.024	30.068	59.252	49.586	42.66	50.252	33.15	31.098
SD	1.08523	4.64486	6.04107	5.26846	4.14666	5.06341	4.27579	3.43984
	TNF-a (pg/ml)
	Sham	OGD	OGD/R2h-NT	OGD/R4h-NT	OGD/R8h-NT	OGD/R2h-HT	OGD/R4h-HT	OGD/R8h-HT
1	75.02	117.08	195.07	151.61	151.36	163.4	126.91	119.5
2	84.89	97.92	173.1	152.21	128.76	137.45	108.16	105.83
3	97.02	103.06	192.2	131.23	153.81	176.01	108.4	134.89
4	77.1	101.86	204.68	178.09	134.94	144.34	106.3	98.09
5	94.23	130.05	160.6	158.87	122.19	161.28	138	110.92
M	85.652	109.994	185.13	154.402	138.212	156.496	117.554	113.846
SD	9.86877	13.3461	17.8706	16.8124	13.9007	15.507	14.1798	14.1057
	IL-10 (pg/ml)
	Sham	OGD	OGD/R2h-NT	OGD/R4h-NT	OGD/R8h-NT	OGD/R2h-HT	OGD/R4h-HT	OGD/R8h-HT
1	5.12	7.52	9.13	18.05	32.1	19.33	21.54	46.79
2	4.18	5.94	10.9	19.02	30.99	21.98	24.19	39.96
3	4.37	5.65	10.85	15.88	30.92	14.51	28.84	44.83
4	7.15	9.67	10.88	21.04	28.39	16.32	28.47	42.37
5	6.75	5.86	12.49	23.62	36.62	18.09	22.61	51
M	5.514	6.928	10.85	19.522	31.804	18.046	25.13	44.99
SD	1.36453	1.70434	1.18863	2.94877	3.01583	2.85523	3.35566	4.22939

## Sheet: jc-1
JC-1(%)
	Sham	OGD	OGD/R2h-NT	OGD/R4h-NT	OGD/R8h-NT	OGD/R2h-HT	OGD/R4h-HT	OGD/R8h-HT
1	4.69	24.01	56.13	39.58	29.27	35.33	25.45	20.9
2	4.02	26.73	58	39.79	30.02	41.99	21.23	19.36
3	3.06	19.44	47.66	33.41	33.9	39.23	32.37	20.02
4	4.16	30.17	44.63	37.4	26.21	44.47	31.37	16.34
5	5.08	20	50.16	33.2	26.81	42.22	22.87	21.8
M	4.202	24.07	51.316	36.676	29.242	40.648	26.658	19.684
SD	0.766172	4.53572	5.64038	3.21729	3.05821	3.50613	5.00253	2.08305

## Sheet: WB
	Caspase 3/β-actin relative expression
	Sham	OGD	OGD/R2h-NT	OGD/R4h-NT	OGD/R8h-NT	OGD/R2h-HT	OGD/R4h-HT	OGD/R8h-HT
1	1.09	0.55	0.39	0.41	0.96	0.43	0.79	1.38
2	1.09	0.76	0.22	0.52	0.53	0.55	0.76	0.79
3	1.32	0.62	0.43	0.41	0.57	0.66	0.88	1.19
4	0.71	0.6	0.29	0.52	0.72	0.45	0.9	1.1
5	1.25	0.56	0.31	0.59	0.7	0.46	0.69	1.36
M	1.092	0.618	0.328	0.49	0.696	0.51	0.804	1.164
SD	0.236051	0.0843801	0.0831865	0.0784219	0.168612	0.0956556	0.0867756	0.239646
	Cleaved caspase 3 /β-actin relative expression
	Sham	OGD	OGD/R2h-NT	OGD/R4h-NT	OGD/R8h-NT	OGD/R2h-HT	OGD/R4h-HT	OGD/R8h-HT
1	0.14	1.72	2.73	2.42	2.02	2.24	1.95	0.98
2	0.08	1.65	2.7	2.08	1.88	2.27	1.76	0.88
3	0.28	1.8	2.58	2.24	1.94	2.61	1.73	0.91
4	0.15	1.49	2.63	2.4	1.82	2.43	1.43	1.02
5	0.22	1.72	2.43	2.28	1.91	2.43	1.71	1.11
M	0.174	1.676	2.614	2.284	1.914	2.396	1.716	0.98
SD	0.0773305	0.116748	0.118448	0.137405	0.074027	0.148593	0.186226	0.0913783
	VDAC3/β-actin relative expression
	Sham	OGD	OGD/R2h-NT	OGD/R4h-NT	OGD/R8h-NT	OGD/R2h-HT	OGD/R4h-HT	OGD/R8h-HT
1	0.26	1.95	2.71	2.08	2.11	2.63	1.66	0.75
2	0.11	1.61	3.09	2.12	1.71	2.88	1.37	1.09
3	0.24	1.7	2.72	2.33	2.09	2.53	1.92	0.94
4	0.28	1.58	3.19	2.48	2.02	2.49	1.69	0.76
5	0.33	1.8	2.65	2.14	1.99	2.35	1.75	0.86
M	0.244	1.728	2.872	2.23	1.984	2.576	1.678	0.88
SD	0.0820366	0.150897	0.248636	0.169706	0.160873	0.197434	0.199424	0.14089

## Sheet: UBI+VDAC3
	colocalization coefficient relative to ubiquitin/ VDAC3
	Sham	OGD	Control Negative	OGD/R2h-NT	OGD/R8h-NT	OGD/R2h-HT	OGD/R8h-HT
1	0.144778	0.3	0.11	0.48	0.49	0.63	0.79
2	0.105573	0.34	0.2	0.41	0.5	0.71	0.88
3	0.174669	0.3	0.09	0.49	0.6	0.8	0.95
4	0.13916	0.29	0.15	0.46	0.6	0.71	0.98
5	0.0964808	0.27	0.15	0.41	0.54	0.7	0.98
M	0.132132	0.3	0.14	0.45	0.546	0.71	0.916
SD	0.0316034	0.0254951	0.0424264	0.0380789	0.0527257	0.0604152	0.0814248

## Sheet: ip
	ubiquitinated VDAC3 in experimental
	groups/sham group
	OGD	OGD/R2h-NT	OGD/R8h-NT	OGD/R2h-HT	OGD/R8h-HT
1	2.42	4.76	5.65	6.15	9.4
2	2.64	3.91	5.45	7.75	8.34
3	1.61	3.64	7.02	6.84	8.79
4	2.71	3.8	5.39	6.18	7.14
5	2.21	3.39	5.97	6.9	8.83
M	2.318	3.9	5.896	6.764	8.5
SD	0.44178	0.518989	0.667892	0.654698	0.848263
	Ubiquitinated proteins/β-actin
	relative expression
	Sham	OGD	OGD/R2h-NT	OGD/R8h-NT	OGD/R2h-HT	OGD/R8h-HT
1	0.78	1.23	1.45	2.16	2.21	2.95
2	0.76	1.21	1.48	2.67	1.65	2.6
3	0.81	1.14	1.54	2.51	2	2.93
4	0.85	1.21	1.48	2.27	1.81	3.22
5	0.77	1.16	1.55	2.59	2.01	2.83
M	0.794	1.19	1.5	2.44	1.936	2.906
SD	0.0364692	0.0380789	0.0430116	0.216564	0.213495	0.223897

## Sheet: PCR
	Normalized VDAC3 mRNA expression
	Sham	OGD	OGD/R2h-NT	OGD/R4h-NT	OGD/R8h-NT	OGD/R2h-HT	OGD/R4h-HT	OGD/R8h-HT
1	0.91	2.05	2.23	2.24	2.24	2.09	2.4	2.18
2	1.08	2.29	2.33	2.35	2.24	2.38	2.14	2.43
3	1.31	2.11	2.03	2.09	2.13	2.28	1.94	2.16
4	1.13	2.4	2.22	2.32	2.11	2.21	2.48	2
5	0.91	2.26	2.22	2.58	2.28	2.15	2.57	2.26
M	1.068	2.222	2.206	2.316	2.2	2.222	2.306	2.206
SD	0.16769	0.141315	0.108766	0.17869	0.0751665	0.113004	0.259962	0.15678
